# Supplementary material for: Recreational fisheries economics between illusion and reality: The case of Algeria
Source: PLoS One. 2018 Aug 2;13(8):e0201602. doi: 10.1371/journal.pone.0201602 (PMC6072071; doi:10.1371/journal.pone.0201602)
Supplement: S1 Table — (XLSX) [file pone.0201602.s001.xlsx]

## Sheet: Feuil1
Vessel			Boat 1	Boat 2	Boat 3	Boat 4	Boat 5	Boat 6	Boat 7	Boat 8	Boat 9
Number of seatrip in 2012			83	116	79	104	74	28	38	101	41
Species	Common name	Local name										Average boxes	Average catch ( Kg)
Loligo vulgaris	European squid	Calamar	12	14	6	10	10	3	3	13	6	8.56	119.78
Sepia officinalis	Common cuttlefish	Sepia	4	19.25	9	8	11	3.5	2	17	6	8.86	124.06
Octopus vulgaris	Common octopus	Kernit	9.5	18	9	14	12.5	3	3	19	9	10.78	150.89
Mullus sp	Surmullets	Rougi	51.5	64	41	49.75	41	7	13.5	44.5	20	36.92	516.83
Pagellus acarne	Axillary seabream	El Bazougue; boumchita; bizigo; chpigarel; mafroune	18.5	27.75	20	24.5	20	12	6.5	35.5	14	19.86	278.06
Pagellus erythrinus	Common pandora	El Bejjij, Pageot	24	32	31	28	12.5	6	12.5	19	14	19.89	278.44
Diplodus vulgaris	Two-banded seabream	Sar, Bidrilla, Sparle, Sargo	0	1.5	4	0	3.5	0	0	4.5	0	1.5	21
Diplodus annularis	Annular seabream	Sparaillon, Sparle	8.5	14	6.5	9.5	13.5	3	7	11.5	11	9.39	133.78
Oblada melanura	Saddled seabream	El Kahla, Doblade, Dobla	0	0	1	1	2	0	1	3	1	1	14
Meluccius merluccius	European hake	El Mernouze; pacalow	1.5	1.5	3	3	3.5	1.5	2	4	0	2.22	31.11
Sphyraena sphyraena	Barracudas nei	La'alaz, Brochet	15	8	12	11.5	9.5	2	4.5	14	2	8.72	122.11
Lithognathus mormyrus	Stand steenbars	Asqqoum, Menkous, Kahli, Marbré	0	1	4	1	0	2	1	2	1	1.33	18.67
Serranus atricauda	Blacktail comber	Zalamite, Sarran, Sarrano,	4.5	4.5	2	7	1.5	3	1	2	2	3.06	42.78
Scorpaena sp	Scorpionfishes / rockfishes	Rascassa	14	4.5	4.5	7.25	6	3	1.5	9	3	5.86	82.06
Zeus faber	John dory	Hout Sidna souleimane	2.5	1	0	0	0.5	0	0	1	0	0.56	7.78
Rajidae	Skates	Raya	1	1	0	1	1	0	0	0	0	0.44	6.22
soleidae	Soles	Reqiqa, Sole,	2.5	2.5	2.5	4.5	2	0	2.5	2	1	2.17	30.33
Congridae	Conger and garden eels	Hnech	0	0	0	1.5	0	0	0	1	0	0.28	3.89
Mugilidae	Mullets	Bouri	0	0	0	1	0	2	2	2	0	0.78	10.89
Trachinidae	Weeverfishes	Ellafaa	6	0.5	1	0	0.5	5	6	1.5	1	2.39	30.33
Triglidae	Searobins	Borraco, Galinette, Grondin	3.5	1	2.5	4.75	3.5	2	2	4	1	2.69	42.39
Palinurus sp	spiny lobsters	Langouste	0	0.5	1	0	0.5	0	0	2	0	0.44	6.22
Trachurus sp	Horse mackerel	Tcherel, Saourine, Tonino	27	18.5	17	11	13.5	13.5	8	21	14	15.94	271.06
Sardinella aurita	Sardinellas	Latcha	19	21	46.5	14.5	24.5	8	8.5	27.5	7	19.61	333.39
Sardina pilchardus	European pilchard	Serdine	2	0	0	0	1	6	0	2	0	1.22	20.78
Boops boops	Bogue	Bougua	22.5	23	21	26	17	9	14	29	12	19.28	327.72
Sarpa salpa	Salema	Tchelba	2	3	1	2	1	0	0	2	0	1.22	20.78
Auxis rochei	bullet tuna	Melva, Cavalla, Stoum, stroum	0	0.5	0	1	2	2	1	0	1	0.83	14.17
scomber scombrus	Atlantic mackerel	Laballa, Cabaya, Maquereau, Kaval, Cavaya	0	2	0	4	2	3	0	3	4	2	34
Sarda sarda	Skipjack tuna	El Rsela, Bonito, Bonite, Sainte Marie	9	13.5	4.5	10.5	10	7	7	14.5	8	9.33	158.67
Xiphias gladius	Swordfish	Boucif ettouil, Space, Espadon	0	1	0	0	0	0	0	0	0		1
Others	Blackspot seabream , Pompano, Picarel, Anglers,	Merdjane /Gros yeux, Palomina, Tchoukla, Crapaud	0	0	0	0	0	0	2	0	0	0.22	3.11
